# Supplementary material for: Algorithmic Approaches for Assessing Multiscale Irreversibility in Time Series: Review and Comparison
Source: Entropy (Basel). 2025 Jan 25;27(2):126. doi: 10.3390/e27020126 (PMC11854910; doi:10.3390/e27020126)
Supplement: Supplementary file 1 [file entropy-27-00126-s001.zip]

Archive with 1 entries (1 files):
- entropy-3428993-supplementary.pdf
